# Supplementary material for: Design, Synthesis, Antiproliferative Actions, and DFT Studies of New Bis–Pyrazoline Derivatives as Dual EGFR/BRAFV600E Inhibitors
Source: Int J Mol Sci. 2023 May 22;24(10):9104. doi: 10.3390/ijms24109104 (PMC10218941; doi:10.3390/ijms24109104)
Supplement: Supplementary file 1 [file ijms-24-09104-s001.zip]

Archive with 1 entries (1 files):
- ijms-2409605-supplementary.pdf
